# Supplementary material for: Design and Preclinical Characterization Program toward Asundexian (BAY 2433334), an Oral Factor XIa Inhibitor for the Prevention and Treatment of Thromboembolic Disorders
Source: J Med Chem. 2023 Sep 5;66(17):12203–24. doi: 10.1021/acs.jmedchem.3c00795 (PMC10510402; doi:10.1021/acs.jmedchem.3c00795)
Supplement: Supplementary file 2 — jm3c00795_si_002.csv [file jm3c00795_si_002.csv]

Compd	Canonical SMILES	IC50 FXIa [M]
1	NCC1CCC(CC1)C(=O)N[C@@H](Cc2ccccc2)C(=O)Nc3ccc(cc3)c4nnn[nH]4	8.8 E-9
2	Nc1n[nH]c2cc(ccc12)c3nc(CNC(=O)\C=C\c4cc(Cl)ccc4n5cnnn5)[nH]c3Cl	4.2 E-9
3	Clc1cccc(c1)C2=CC(=O)N(CC(=O)Nc3ccc(cc3)c4nnn[nH]4)C5=C2C(=O)NC5	9.3 E-7
4	Clc1cccc(c1)C2=CC(=O)N(CC(=O)Nc3ccc(cc3)c4nnn[nH]4)C=C2	>5.0 E-5
5	Clc1ccc(Cl)c(c1)C2=CC(=O)N(CC(=O)Nc3ccc(cc3)c4nnn[nH]4)C=C2	1.9 E-6
6	Clc1ccc(Br)c(c1)C2=CC(=O)N(CC(=O)Nc3ccc(cc3)c4nnn[nH]4)C=C2	2.5 E-6
7	Clc1ccc(C#N)c(c1)C2=CC(=O)N(CC(=O)Nc3ccc(cc3)c4nnn[nH]4)C=C2	5.6 E-7
8	CCNCC.Clc1ccc(C#N)c(c1)C2=CC(=O)N(C=C2)C(Cc3ccccc3)C(=O)Nc4ccc(cc4)c5nnn[nH]5	7.6 E-9
9	CC(N1C=CC(=CC1=O)c2cc(Cl)ccc2C#N)C(=O)Nc3ccc(cc3)c4nnn[nH]4	5.3 E-8
10	CCC(N1C=CC(=CC1=O)c2cc(Cl)ccc2C#N)C(=O)Nc3ccc(cc3)c4nnn[nH]4	5.9 E-8
11	Clc1ccc(C#N)c(c1)C2=CC(=O)N(C=C2)C(CC3CC3)C(=O)Nc4ccc(cc4)c5nnn[nH]5	3.9 E-8
12	CCCCC(N1C=CC(=CC1=O)c2cc(Cl)ccc2C#N)C(=O)Nc3ccc(cc3)c4nnn[nH]4	1.5 E-7
13	CC(N1C=CC(=CC1=O)c2cc(Cl)ccc2C#N)C(=O)Nc3ccc(cc3)C(=O)O	1.7 E-7
14	CC(N1C=C(F)C(=CC1=O)c2cc(Cl)ccc2C#N)C(=O)Nc3ccc(cc3)C(=O)O	7.4 E-8
15	CC(N1C=C(Cl)C(=CC1=O)c2cc(Cl)ccc2C#N)C(=O)Nc3ccc(cc3)C(=O)O	2.7 E-8
16	CC(N1C=C(C#N)C(=CC1=O)c2cc(Cl)ccc2C#N)C(=O)Nc3ccc(cc3)C(=O)O	4.2 E-8
17	CC(N1C=C(C#N)C(=CC1=O)c2cc(Cl)ccc2C(F)F)C(=O)Nc3ccc(cc3)C(=O)O	4.3 E-8
18	CC(N1C=C(C#N)C(=CC1=O)c2cc(Cl)ccc2C(F)(F)F)C(=O)Nc3ccc(cc3)C(=O)O	4.7 E-7
19	COC1=CN(C(C)C(=O)Nc2ccc(cc2)C(=O)O)C(=O)C=C1c3cc(Cl)ccc3C#N	5.9 E-9
20	COC1=CN(C(C)C(=O)Nc2ccc(cc2)C(=O)O)C(=O)C=C1c3cc(Cl)ccc3OC(F)F	1.0 E-8
21	COC1=CN(C(C)C(=O)Nc2ccc(cc2)C(=O)O)C(=O)C=C1c3cc(Cl)ccc3OC(F)(F)F	4.6 E-8
22	CC(N1C=C(C(F)F)C(=CC1=O)c2cc(Cl)ccc2C#N)C(=O)Nc3ccc(cc3)C(=O)O	6.3 E-7
23	CC(N1C=C(C(=CC1=O)c2cc(Cl)ccc2C#N)C(F)(F)F)C(=O)Nc3ccc(cc3)C(=O)O	3.5 E-6
24	COC1=CN([C@@H](C)C(=O)Nc2ccc(cc2)C(=O)O)C(=O)C=C1c3cc(Cl)ccc3C#N	2.0 E-9
25	CC[C@H](N1C=C(OC)C(=CC1=O)c2cc(Cl)ccc2C#N)C(=O)Nc3ccc(cc3)C(=O)O	1.8 E-9
26	COC1=CN(C(C(C)C)C(=O)Nc2ccc(cc2)C(=O)O)C(=O)C=C1c3cc(Cl)ccc3C#N	1.2 E-7
27	COC1=CN([C@@H](CC(C)C)C(=O)Nc2ccc(cc2)C(=O)O)C(=O)C=C1c3cc(Cl)ccc3C#N	4.7 E-9
28	COC1=CN([C@@H](CC2CC2)C(=O)Nc3ccc(cc3)C(=O)O)C(=O)C=C1c4cc(Cl)ccc4C#N	1.6 E-9
29	COC1=CN([C@@H](CC2CCC2)C(=O)Nc3ccc(cc3)C(=O)O)C(=O)C=C1c4cc(Cl)ccc4C#N	1.0 E-9
30	COC1=CN(C(CC(C)(C)C)C(=O)Nc2ccc(cc2)C(=O)O)C(=O)C=C1c3cc(Cl)ccc3C#N	3.2 E-8
31	COCC[C@H](N1C=C(OC)C(=CC1=O)c2cc(Cl)ccc2C#N)C(=O)Nc3ccc(cc3)C(=O)O	1.3 E-9
32	COC1=CN([C@@H](CCOC(F)(F)F)C(=O)Nc2ccc(cc2)C(=O)O)C(=O)C=C1c3cc(Cl)ccc3C#N	1.0 E-9
33	COC1=CN([C@@H](C[C@@H]2CCCO2)C(=O)Nc3ccc(cc3)C(=O)O)C(=O)C=C1c4cc(Cl)ccc4C#N	1.3 E-9
34	COC1=CN([C@@H](C[C@@H]2CCCCO2)C(=O)Nc3ccc(cc3)C(=O)O)C(=O)C=C1c4cc(Cl)ccc4C#N	5.0 E-10
35	COC1=CN([C@@H](C[C@H]2CCCCO2)C(=O)Nc3ccc(cc3)C(=O)O)C(=O)C=C1c4cc(Cl)ccc4C#N	1.4 E-9
36	CO[C@@H](C)C[C@H](N1C=C(OC)C(=CC1=O)c2cc(Cl)ccc2C#N)C(=O)Nc3ccc(cc3)C(=O)O	7.0 E-10
37	COC1=CN([C@@H](CC2CCC(O)CC2)C(=O)Nc3ccc(cc3)C(=O)O)C(=O)C=C1c4cc(Cl)ccc4C#N	3.0 E-10
38	COC1=CN(C(C[C@@H]2CCCCO2)C(=O)NC34CCC(CC3)(CC4)C(=O)O)C(=O)C=C1c5cc(Cl)ccc5C#N	1.5 E-7
39	COC1=CN(C(C[C@@H]2CCCCO2)C(=O)NC34CC(C3)(C4)C(=O)O)C(=O)C=C1c5cc(Cl)ccc5C#N	6.7 E-8
40	COCCC(N1C=C(OC)C(=CC1=O)c2cc(Cl)ccc2C#N)C(=O)NC3CC4(C3)CC(C4)C(=O)O	1.2 E-7
41	COCCC(N1C=C(OC)C(=CC1=O)c2cc(Cl)ccc2C#N)C(=O)NC3CCc4[nH]ncc4C3	5.0 E-6
42	COCCC(N1C=C(OC)C(=CC1=O)c2cc(Cl)ccc2C#N)C(=O)Nc3ccc4[nH]ncc4c3	6.8 E-9
43	COCCC(N1C=C(OC)C(=CC1=O)c2cc(Cl)ccc2C#N)C(=O)Nc3ccc4C(=O)NNc4c3	2.2 E-9
44	COCC[C@H](N1C=C(OC)C(=CC1=O)c2cc(Cl)ccc2C#N)C(=O)Nc3ccc(C(=O)N)c(F)c3	3.8 E-9
45	COCC[C@H](N1C=C(OC)C(=CC1=O)c2cc(Cl)ccc2C#N)C(=O)Nc3ccc(nc3)C(=O)N	5.7 E-9
46	COCC[C@H](N1C=C(OC)C(=CC1=O)c2cc(Cl)ccc2C#N)C(=O)Nc3ccc4nccnc4c3	2.4 E-9
47	COCC[C@H](N1C=C(OC)C(=CC1=O)c2cc(Cl)ccc2C#N)C(=O)Nc3ccc4nn(C)cc4c3	6.4 E-9
48	COCCC(N1C=C(OC)C(=CC1=O)c2cc(Cl)ccc2C#N)C(=O)Nc3ccc4nn(C)cc4c3	4.3 E-9
49	COCCC(N1C=C(OC)C(=CC1=O)c2cc(Cl)ccc2C3=NOCC3)C(=O)Nc4ccc5nn(C)cc5c4	4.5 E-9
50	COCCC(N1C=C(OC)C(=CC1=O)c2cc(Cl)ccc2c3ccon3)C(=O)Nc4ccc5nn(C)cc5c4	2.3 E-9
51	COCCC(N1C=C(OC)C(=CC1=O)c2cc(Cl)ccc2c3ocnc3)C(=O)Nc4ccc5nn(C)cc5c4	2.9 E-9
52	COCCC(N1C=C(OC)C(=CC1=O)c2cc(Cl)ccc2c3cocn3)C(=O)Nc4ccc5nn(C)cc5c4	3.9 E-8
53	COCCC(N1C=C(OC)C(=CC1=O)c2cc(Cl)ccc2c3ocnn3)C(=O)Nc4ccc5nn(C)cc5c4	4.0 E-9
54	COCCC(N1C=C(OC)C(=CC1=O)c2cc(Cl)ccc2n3cnnn3)C(=O)Nc4ccc5nn(C)cc5c4	2.6 E-10
55	COCCC(N1C=C(OC)C(=CC1=O)c2cc(Cl)ccc2n3cnnc3)C(=O)Nc4ccc5nn(C)cc5c4	4.8 E-9
56	COCCC(N1C=C(OC)C(=CC1=O)c2cc(Cl)ccc2n3ccnc3)C(=O)Nc4ccc5nn(C)cc5c4	1.8 E-9
57	COCCC(N1C=C(OC)C(=CC1=O)c2cc(Cl)ccc2n3cnc(Cl)c3)C(=O)Nc4ccc5nn(C)cc5c4	3.4 E-9
58	COCCC(N1C=C(OC)C(=CC1=O)c2cc(Cl)ccc2n3cc(Cl)nn3)C(=O)Nc4ccc5nn(C)cc5c4	9.6 E-10
59	CCC(N1C=C(OC)C(=CC1=O)c2cc(Cl)ccc2n3cnnn3)C(=O)Nc4ccc5nn(C)cc5c4	8.2 E-10
60	CCC(N1C=C(OC)C(=CC1=O)c2cc(Cl)ccc2n3cc(Cl)nn3)C(=O)Nc4ccc5nn(C)cc5c4	1.4 E-9
61	CC[C@H](N1C=C(OC)C(=CC1=O)c2cc(Cl)ccc2n3cc(Cl)nn3)C(=O)Nc4ccc5nn(C)cc5c4	7.8 E-10
62	CCC(N1C=C(OC)C(=CC1=O)c2cc(Cl)ccc2n3cc(nn3)C(F)F)C(=O)Nc4ccc5nn(C)cc5c4	1.9 E-9
63	CC[C@H](N1C=C(OC)C(=CC1=O)c2cc(Cl)ccc2n3cc(nn3)C(F)F)C(=O)Nc4ccc5nn(C)cc5c4	8.6 E-10
64	CCC(N1C=C(OC)C(=CC1=O)c2cc(Cl)ccc2n3cc(nn3)C(F)(F)F)C(=O)Nc4ccc5nn(C)cc5c4	1.1 E-9
65	CC[C@H](N1C=C(OC)C(=CC1=O)c2cc(Cl)ccc2n3cc(nn3)C(F)(F)F)C(=O)Nc4ccc5nn(C)cc5c4	7.9 E-10
66	CCC(N1C=C(OC)C(=CC1=O)c2cc(Cl)ccc2c3oc(nn3)C(F)F)C(=O)Nc4ccc5nn(C)cc5c4	8.1 E-9
67	CCC(N1C=C(OC)C(=CC1=O)c2cc(Cl)ccc2c3nnc(s3)C(F)F)C(=O)Nc4ccc5nn(C)cc5c4	5.9 E-9
68	CCC(N1C=C(OC)C(=CC1=O)c2cc(Cl)ccc2c3cc(on3)C(F)F)C(=O)Nc4ccc5nn(C)cc5c4	4.2 E-9
69	CCC(N1C=C(OC)C(=CC1=O)c2cc(Cl)ccc2c3oc(nc3)C(F)F)C(=O)Nc4ccc5nn(C)cc5c4	7.6 E-8
70	CCC(N1C=C(OC)C(=CC1=O)c2cc(Cl)ccc2c3ccn[nH]3)C(=O)Nc4ccc5nn(C)cc5c4	2.8 E-8
71	CC[C@H](N1C=C(OC)C(=CC1=O)c2cc(Cl)ccc2n3cc(nn3)C(F)F)C(=O)Nc4ccc5nccnc5c4	7.0 E-10
72	CC[C@H](N1C=C(OC)C(=CC1=O)c2cc(Cl)ccc2n3cc(nn3)C(F)(F)F)C(=O)Nc4ccc5nc(C)c(C)nc5c4	8.9 E-10
73	CC[C@H](N1C=C(OC)C(=CC1=O)c2cc(Cl)ccc2n3cc(Cl)nn3)C(=O)Nc4ccc5nn(cc5c4)C(F)F	9.8 E-10
74	CC[C@H](N1C=C(OC)C(=CC1=O)c2cc(Cl)ccc2n3cc(Cl)nn3)C(=O)Nc4ccc(cc4)C(=O)N	8.1 E-10
75	COC1=CN([C@@H](C)C(=O)Nc2ccc(C(=O)N)c(F)c2)C(=O)C=C1c3cc(Cl)ccc3n4cc(Cl)nn4	6.4 E-10
76	COC1=CN([C@@H](C)C(=O)Nc2ccc(C(=O)N)c(F)c2)C(=O)C=C1c3cc(Cl)ccc3n4cc(nn4)C(F)F	9.8 E-10
77	COC1=CN([C@@H](C)C(=O)Nc2ccc(C(=O)N)c(F)c2)C(=O)C=C1c3cc(Cl)ccc3n4cc(nn4)C(F)(F)F	7. E-10
78	CC[C@H](N1C=C(OC)C(=CC1=O)c2cc(Cl)ccc2n3cc(Cl)nn3)C(=O)Nc4ccc(C(=O)N)c(F)c4	8.9 E-10
79	CC[C@H](N1C=C(OC)C(=CC1=O)c2cc(Cl)ccc2n3cc(nn3)C(F)F)C(=O)Nc4ccc(C(=O)N)c(F)c4	1.4 E-9
81	CCC[C@H](N1C=C(OC)C(=CC1=O)c2cc(Cl)ccc2n3cc(Cl)nn3)C(=O)Nc4ccc(C(=O)N)c(F)c4	1.7 E-9
82	CCC[C@H](N1C=C(OC)C(=CC1=O)c2cc(Cl)ccc2n3cc(nn3)C(F)F)C(=O)Nc4ccc(C(=O)N)c(F)c4	3.1 E-9
83	CCC[C@H](N1C=C(OC)C(=CC1=O)c2cc(Cl)ccc2n3cc(nn3)C(F)(F)F)C(=O)Nc4ccc(C(=O)N)c(F)c4	1.6 E-9
84	CC[C@H](N1C=CC(=CC1=O)c2cc(Cl)ccc2n3cc(Cl)nn3)C(=O)Nc4ccc(C(=O)N)c(F)c4	1.8 E-8
85	CC[C@H](N1C=CC(=CC1=O)c2cc(Cl)ccc2n3cc(nn3)C(F)(F)F)C(=O)Nc4ccc(C(=O)N)c(F)c4	2.1 E-8
355	OC(=O)c1ccc(NC(=O)CN2C(=O)C=C(C3=C2CCC3=O)c4cc(Cl)ccc4C#N)cc1	6.0 E-8
362	CC(N1C(=O)C=C(C2=C1CCC2=O)c3cc(Cl)ccc3C#N)C(=O)Nc4ccc(cc4)C(=O)O	3.4 E-7
